# Supplementary material for: Optimized and Validated Stability-Indicating RP-HPLC Method for Comprehensive Profiling of Process-Related Impurities and Stress-Induced Degradation Products in Rivaroxaban (XARELTO)®
Source: Int J Mol Sci. 2025 May 15;26(10):4744. doi: 10.3390/ijms26104744 (PMC12112134; doi:10.3390/ijms26104744)
Supplement: Supplementary file 1 [file ijms-26-04744-s001.zip]

Archive with 1 entries (1 files):
- ijms-3624974-supplementary.pdf
